# Supplementary material for: Sequence determinants of innate immune activation by short interfering RNAs
Source: BMC Immunol. 2009 Jul 24;10:40. doi: 10.1186/1471-2172-10-40 (PMC2724479; doi:10.1186/1471-2172-10-40)
Supplement: Additional file 1 — siRNA sequences used for screening. All siRNA sequences used throughout the manuscript. [file 1471-2172-10-40-S1.xls]

## Sheet: Sheet1
siRNA sequences used for screening
	Guide strand (5' to 3')	Passenger strand (5' to 3')
RS009	UUAUUCAAUCUUUGAUUCAUC	UGAAUCAAAGAUUGAAUAAUU
siCyan2	CCGUGUUCAUGUACGGCAATT	UUGCCGUACAUGAACACGGTT
siTSb	CCAACUGCAAAGAGUGAUUTT	AAUCACUCUUUGCAGUUGGTT
siRNA9.2	AGCUUAACCUGUCCUUCAATT	UUGAAGGACAGGUUAAGCUTT
RS002	UCUCAGUUCAAUGAUAGGUUU	ACCUAUCAUUGAACUGAGAUU
AM115	UUAAUUUCUGGUAAACCGCUU	GCGGUUUACCAGAAAUUAAUU
AM108	CAUUUCAGGGGUAAACCGCUU	GCGGUUUACCCCUGAAAUGUU
siNP_1496	GGAUCUUAUUUCUUCGGAGTT	CUCCGAAGAAAUAAGAUCCTT
siCNT4	UAGCGACUAAACACAUCAAUU	UUGAUGUGUUUAGUCGCUAUU
CC008	UAAACAAUGGAAUGGACCACC	UGGUCCAUUCCAUUGUUUAUU
CC006	UAAACAAUGGAAUGUAACACC	UGUUACAUUCCAUUGUUUAUU
AM002	UGUUUUGUUGUUACAUAUGAC	CAUAUGUAACAACAAAACAUU
RS019	UAUUUGAUGUUUAUUGAAGAC	CUUCAAUAAACAUCAAAUAUU
CC009	UAAACAAUGGAAUGGAAUGUA	CAUUCCAUUCCAUUGUUUAUU
siDICER2	GCCGUUAUCAUUCCAAGAUTT	AUCUUGGAAUGAUAACGGCTT
AM005	UGUUUUAAUGUUCUAAUUAAA	UAAUUAGAACAUUAAAACAUU
YY1132	CCAUAUCCAUUGAGUUGAATT	UUCAACUCAAUGGAUAUGGTT
CC010	UAAAACAAUGGAAUGGAAGAU	CUUCCAUUCCAUUGUUUUAUU
CC007	UAAACAAUGGAAUGUACCACC	UGGUACAUUCCAUUGUUUAUU
CC014	UCGUCCACUGUCAUUUUUGGG	CAAAAAUGACAGUGGACGAUU
CC018	UAAGAACAGAAUAGGGAUGUC	CAUCCCUAUUCUGUUCUUAUU
AM006	UGUUUUAAUAGACUGAUGUUG	ACAUCAGUCUAUUAAAACAUU
YY1393	UUCGGACAUUAGAUAAAGATT	UCUUUAUCUAAUGUCCGAATT
siRUNX2	GGUUCAACGAUCUGAGAUUTT	AAUCUCAGAUCGUUGAACCTT
siNFAT5	CCAGUUCCUACAAUGAUAATT	UUAUCAUUGUAGGAACUGGTT
RS026	AGUGAGAUGGUUUCUUCAUGA	AUGAAGAAACCAUCUCACUUU
PF019	ACAGAUUUAAUUGGAGAGGUU	CCUCUCCAAUUAAAUCUGUUU
CC013	UGUUAAAACAAUGGAAUGGAA	CCAUUCCAUUGUUUUAACAUU
AM142	AAAUAAGAGUCCAAGAGAGAG	CUCUCUUGGACUCUUAUUUUU
siTGFB1	CCAGAAAUACAGCAACAAUUU	AUUGUUGCUGUAUUUCUGGUU
RS004	UUGGUUGCAUCUGCGAACCCU	GGUUCGCAGAUGCAACCAAUU
siPAI1-2	GGAGUGUAGGUGACUUGUUUU	AACAAGUCACCUACACUCCUU
PF021	AUUCCUGAAUAUAAAGUUCGG	GAACUUUAUAUUCAGGAAUUU
10.5-125	UCAGAACUACAAUUACAACTT	GUUGUAAUUGUAGUUCUGATT
siSVp9	CUCAGAGGCCGAGGUGGUUTT	AACCACCUCGGCCUCUGAGTT
YY1392	GUUUCGGACAUUAGAUAAATT	UUUAUCUAAUGUCCGAAACTT
YY1462	GCCCUCAAGUUCUGUGAAGTT	CUUCACAGAACUUGAGGGCTT
PF022	AUUCCUGAAAUGAGUGAUCCG	GAUCACUCAUUUCAGGAAUUU
AM110	ACAUAUAAAGGUAAACCGCUU	GCGGUUUACCUUUAUAUGUUU
siPOFUT1-1	GGAUUUCAUGGAGAAGCUGTT	CAGCUUCUCCAUGAAAUCCTT
CC017	UAAAGAACAGAAUAGGGAUGC	AUCCCUAUUCUGUUCUUUAUU
RS001	UUCUUUGAUAAUAUUGGGGUG	CCCCAAUAUUAUCAAAGAAUU
AM004	UGUUUUAAUAGUUCUAAUUAA	AAUUAGAACUAUUAAAACAUU
YY1134	UUGGACACAUCAAUAGAUATT	UAUCUAUUGAUGUGUCCAATT
CC015	UGAAACUCUCUAAGGGUCCGG	GGACCCUUAGAGAGUUUCAUU
siSVp13	GAGGCCGAGGCGGCUUUGGTT	CCAAAGCCGCCUCGGCCUCTT
AM111	UGUUAAUAUGGUAAACCGCUU	GCGGUUUACCAUAUUAACAUU
IA006	UUCAAGUGUUGUUGAUUCCAU	GGAAUCAACAACACUUGAAUU
AM129	AUCCUGGUGUCAGAUCUGGUU	CCAGAUCUGACACCAGGAUUU
IA007	AUCCUUAUGAUUUCGGUCCUC	GGACCGAAAUCAUAAGGAUUU
AM031	UAAAAUGUAUGUGGGUGGGUG	CCCACCCACAUACAUUUUAUU
PF017	AACACAGCUUGUGUUGUGGAA	CCACAACACAAGCUGUGUUUU
AM163	UUGUGCUGUUCGAAGCUCAUC	UGAGCUUCGAACAGCACAAUU
YY1391	GAAUCGUAGUAGAAAUGAUTT	AUCAUUUCUACUACGAUUCTT
AM030	AAAAUGUAUGUGGGUGGGUGA	ACCCACCCACAUACAUUUUUU
siICAM	GCCUCAGCACGUACCUCUATT	UAGAGGUACGUGCUGAGGCTT
AM117	UUCUGUAUCGGUAAACCGCUU	GCGGUUUACCGAUACAGAAUU
siNCOA2	GUCAGAUGUAUCCUCUACATT	UGUAGAGGAUACAUCUGACTT
RS025	GAAAGUUUGUGUCUAUUGGCU	CCAAUAGACACAAACUUUCUU
PF016	AAUAUUUGAUGUUUAAACCGG	GGUUUAAACAUCAAAUAUUUU
RS020	UUUAUCUAAUAAUGUAUGACA	UCAUACAUUAUUAGAUAAAUU
IA008	AUCCUUAUGUAUUCGGUCCUC	GGACCGAAUACAUAAGGAUUU
RS008	UAUUUGAUGGAUAAAUAAGUA	CUUAUUUAUCCAUCAAAUAUU
siCyan1	GCCACUACUUCACCGUGAATT	UUCACGGUGAAGUAGUGGCTT
siPTTG1A	GCUGUUAAGACCUGCAAUATT	UAUUGCAGGUCUUAACAGCTT
AM003	UAAAUAGGUGAAAUUGAAUAC	AUUCAAUUUCACCUAUUUAUU
siNR1H2	GCCAGAUGGACGCUUUCAUTT	AUGAAAGCGUCCAUCUGGCTT
siBeta6	GCAACUUUAGACUGGGCUUUU	AAGCCCAGUCUAAAGUUGCUU
RS024	GAAAGUUUGUGUGAUAUGGAG	CCAUAUCACACAAACUUUCUU
siBCat	AGCUGAUAUUGAUGGACAGTT	CUGUCCAUCAAUAUCAGCUTT
CC012	UUUAAAACAAUGGAAUGGGAU	CCCAUUCCAUUGUUUUAAAUU
PF024	UCCAAGUGAUUAUAGGUGGAU	CCACCUAUAAUCACUUGGAUU
PF027	UGGAUAUUUCUCUUUUCGGUU	CCGAAAAGAGAAAUAUCCAUU
siPTTG1B	GGGAGAUCUCAAGUUUCAATT	UUGAAACUUGAGAUCUCCCTT
siTGFBR1	GGAGAUUGUUGGUACCCAAUU	UUGGGUACCAACAAUCUCCUU
YY1573	GCACCCAUCUCUAAUUAUATT	UAUAAUUAGAGAUGGGUGCTT
siCNT2	UAAGGCUAUGAAGAGAUACUU	GUAUCUCUUCAUAGCCUUAUU
RS023	UAUAACUAUAAACUAGGUGAU	CACCUAGUUUAUAGUUAUAUU
siDICER1	GCAGCUCUGGAUCAUAAUATT	UAUUAUGAUCCAGAGCUGCTT
siCNT1	AUGAACGUGAAUUGCUCAAUU	UUGAGCAAUUCACGUUCAUUU
AM128	UCCUGGUGAUCAGAUCUGGUU	CCAGAUCUGAUCACCAGGAUU
RS022	UAUAACUAUUCAAUCGGAGUU	CUCCGAUUGAAUAGUUAUAUU
PF014	AUAUUUACUUUAUAGAACCUA	GGUUCUAUAAAGUAAAUAUUU
RS012	AUUCAUUAUUCGCUAAUUCAA	GAAUUAGCGAAUAAUGAAUUU
CC021	GAAACUCUCUAAGGGUCCGGG	CGGACCCUUAGAGAGUUUCUU
AM029	AAAUGUAUGUGGGUGGGUGAG	CACCCACCCACAUACAUUUUU
AM159	AAAAUCCACUCUGAUUUGGGG	CCAAAUCAGAGUGGAUUUUUU
siID2A	GCCUGCUAUACAACAUGAATT	UUCAUGUUGUAUAGCAGGCTT
CC005	UAAACAAUGGAAUGGAACACC	UGUUCCAUUCCAUUGUUUAUU
siEREG	GCUUUGACCGUGAUUCUUATT	UAAGAAUCACGGUCAAAGCTT
AM139	UAUUAAAUAUCUACCGUAUAU	AUACGGUAGAUAUUUAAUAUU
siEGFR	CUCUGGAGGAAAAGAAAGUTT	ACUUUCUUUUCCUCCAGAGTT
AM109	GUCUCUUCUGGUAAACCGCUU	GCGGUUUACCAGAAGAGACUU
AM113	UUGCACAUUGGUAAACCGCUU	GCGGUUUACCAAUGUGCAAUU
RS027	AGUGAGAUGGUUUAUAGCGGU	CGCUAUAAACCAUCUCACUUU
YY1545	CGAGUAGGCUUCGUGACUUTT	AAGUCACGAAGCCUACUCGTT
siRSVP1	CGAUAAUAUAACAGCAAGATT	UCUUGCUGUUAUAUUAUCGTT
CC011	UUAAAACAAUGGAAUGGAGUA	CUCCAUUCCAUUGUUUUAAUU
siGL3	CUUACGCUGAGUACUUCGATT	UCGAAGUACUCAGCGUAAGTT
RS016	UUCUUUGAUAAAUUUGGGCUG	GCCCAAAUUUAUCAAAGAAUU
siPAI1-1	GGAAGAAACACCCUUUCAUUU	AUGAAAGGGUGUUUCUUCCUU
PF013	AUAUUUACUCCUAUAUUUCCA	GAAAUAUAGGAGUAAAUAUUU
AM137	UCAAGAUAAUCCUAGUGACUG	GUCACUAGGAUUAUCUUGAUU
RS021	AUUACUAAUGUUGCUGUGCAU	GCACAGCAACAUUAGUAAUUU
siPCAF	UCGCCGUGAAGAAAGCGCATT	UGCGCUUUCUUCACGGCGATT
siNFkB1	GGAAAUUCCCGGAAAUUCUTT	AGAAUUUCCGGGAAUUUCCTT
siTGFB2	UAUCGCCAGGAAUUGUUGCUU	GCAACAAUUCCUGGCGAUAUU
RS010	UUUAUCUAAUAAUUCAUCAUU	UGAUGAAUUAUUAGAUAAAUU
YY1463	CCUCUCUUGGAACUGAAUGTT	CAUUCAGUUCCAAGAGAGGTT
AM116	UCUUCGCCGGGUAAACCGCUU	GCGGUUUACCCGGCGAAGAUU
siCNT3	AUGUAUUGGCCUGUAUUAGUU	CUAAUACAGGCCAAUACAUUU
siBgCNT	UUGAUGUGUUUAGUCGCUAUU	UAGCGACUAAACACAUCAAUU
AM138	AUCAAGAUAUCCUAGUGACUG	GUCACUAGGAUAUCUUGAUUU
CC016	UGUGAAACUCUCUAAGGGUCC	ACCCUUAGAGAGUUUCACAUU
PF015	AUAAAGCCUAGAGUUUGAGAA	CUCAAACUCUAGGCUUUAUUU
CC002	AAACAAUGGAAUGGACCACCA	GUGGUCCAUUCCAUUGUUUUU
siETV1	GGAAGGACCCACAUACCAATT	UUGGUAUGUGGGUCCUUCCTT
RS013	AUUACUAAUUAUGACUGUGGA	CACAGUCAUAAUUAGUAAUUU
siMCP1	CCAAAGAAGCUGUGAUCUUUU	AAGAUCACAGCUUCUUUGGUU
siVFp859	UCCCUGGACACUUCCCAAATT	UUUGGGAAGUGUCCAGGGATT
YY1547	GGACCAAGUAUUCAGCAAGTT	CUUGCUGAAUACUUGGUCCTT
IA001	AAGUUCUGUGCACAUUUGGAU	CCAAAUGUGCACAGAACUUUU
AM012	UGUAUGUGGGUGGGUGAGUCU	ACUCACCCACCCACAUACAUU
AM015	AAUGUAUGUGGGUGGGUGAGU	UCACCCACCCACAUACAUUUU
AM114	UCUGCCAGUGGUAAACCGCUU	GCGGUUUACCACUGGCAGAUU
CC004	AAACAAUGGAAUGGACUACCA	GUAGUCCAUUCCAUUGUUUUU
siTGFa1	CCUGUUCGCUCUGGGUAUUTT	AAUACCCAGAGCGAACAGGTT
AM112	UUUAUAUACGGUAAACCGCUU	GCGGUUUACCGUAUAUAAAUU
AM162	AUGGCUUGAUCAUGUACUCGA	GAGUACAUGAUCAAGCCAUUU
RS014	UAUAGUUUAGUUAAGGGAUUA	AUCCCUUAACUAAACUAUAUU
siVAIC1_I	CCACCUCCCCACCCACAUAUU	UAUGUGGGUGGGGAGGUGGUU
AM119	UCCUGGGCAGGUAAACCGCUU	GCGGUUUACCUGCCCAGGAUU
IA010	AAUUGUCGUUGUCCUCUGCAU	GCAGAGGACAACGACAAUUUU
AM017	GCUAGUGACUGUCACUCGAUC	UCGAGUGACAGUCACUAGCUU
siNR2F2	GCAUGCAGCCCAACAACAUTT	AUGUUGUUGGGCUGCAUGCTT
AM013	AUGUAUGUGGGUGGGUGAGUC	CUCACCCACCCACAUACAUUU
PF018	UUCCACAACACAAGCUGUGUU	CACAGCUUGUGUUGUGGAAUU
siVFp319	GAGGUUACGUGCGGAUAGGTT	CCUAUCCGCACGUAACCUCTT
IA005	UUCAAGUGUACUUGAUUCCAU	GGAAUCAAGUACACUUGAAUU
PF023	AUUCCUGAAACAAAUGAUCCG	GAUCAUUUGUUUCAGGAAUUU
AM158	AUCUCCCCAUCCCGUCGGCCC	GCCGACGGGAUGGGGAGAUUU
siSVp108	GGGCGGAGUUAGGGGUGGGTT	CCCACCCCUAACUCCGCCCTT
siNRP1	AGCCCCGGGUACCUUACAUTT	AUGUAAGGUACCCGGGGCUTT
CC003	AAACAAUGGAAUGUACUACCA	GUAGUACAUUCCAUUGUUUUU
AM160	AAAAGUUUCUCUGCGACGCCG	GCGUCGCAGAGAAACUUUUUU
IA003	UUGUCCUCUGAUAAGUUGCAU	GCAACUUAUCAGAGGACAAUU
siMED	CCAUUAAGCUUGUGCGUCATT	UGACGCACAAGCUUAAUGGTT
RS007	AUUUCCAGCUAAAUUUGACUU	GUCAAAUUUAGCUGGAAAUUU
siDDR1	CCAGGGCAUAGCGGCACUUUU	AAGUGCCGCUAUGCCCUGGUU
CC019	AACUCUCUAAGGGUCCGGGCA	CCCGGACCCUUAGAGAGUUUU
CC020	AAACUCUCUAAGGGUCCGGGC	CCGGACCCUUAGAGAGUUUUU
CC001	AAACAAUGGAAUGUACCACCA	GUGGUACAUUCCAUUGUUUUU
YY1546	UCGGACCUUCGACAUGCAATT	UUGCAUGUCGAAGGUCCGATT
siID2B	CCUUGCAGGCUUCUGAAUUTT	AAUUCAGAAGCCUGCAAGGTT
siVFp13	CAAGCCUCCUCCCCGUUAUTT	AUAACGGGGAGGAGGCUUGTT
siCD104	GCACGUGUGAGGAAUGCAAUU	UUGCAUUCCUCACACGUGCUU
siVAIC1_V	AGACACACCCACCCACAUAUU	UAUGUGGGUGGGUGUGUCUUU
siKRas	GUUGGAGCUGGUGGCGUAGTT	CUACGCCACCAGCUCCAACTT
siRSVP2	CCCUACACCAAGUGAUAAUTT	AUUAUCACUUGGUGUAGGGTT
siTGFBR2	CCAACAACAUCAACCACAAUU	UUGUGGUUGAUGUUGUUGGUU
siTSa	GGGAUUCUCCACCAGAGAATT	UUCUCUGGUGGAGAAUCCCTT
YY1465	GCUCUUAGAGAUGCUCUGCTT	GCAGAGCAUCUCUAAGAGCTT
IA009	AAUUGUCGUACUCCUCUGCAU	GCAGAGGAGUACGACAAUUUU
AM011	GUAUGUGGGUGGGUGAGUCUA	GACUCACCCACCCACAUACUU
siICAM(r)	CCACGGAGCCAAUUUCUCATT	UGAGAAAUUGGCUCCGUGGTT
AM161	UUGGAUGGCUCUAGCUGCGCU	CGCAGCUAGAGCCAUCCAAUU
YY1542	UGUGAGGAGGCAUGCUUGUTT	ACAAGCAUGCCUCCUCACATT
siHIVprom	GGGACUUUCCGCUGGGGACTT	GUCCCCAGCGGAAAGUCCCTT
AM157	UCAAAUUCCUCCACCGAGCGC	GCUCGGUGGAGGAAUUUGAUU
YY1544	CCGAAGAUCACCAUCUCUGTT	CAGAGAUGGUGAUCUUCGGTT
RS031	AACCACAGAGGGUGGGUGGUU	CCACCCACCCUCUGUGGUUUU
RS015	UUAUAUUAUCGAAUGUCUGAU	CAGACAUUCGAUAAUAUAAUU
YY1548	UGCUUGAAGCAGCUCUGGATT	UCCAGAGCUGCUUCAAGCATT
siTNF(r)	GUCCGGGCAGGUCUACUUUTT	AAAGUAGACCUGCCCGGACUU
AM019	GACCCCGUCUCUGUUAACCAU	GGUUAACAGAGACGGGGUCUU
siPOFUT1-2	GCCCAUUCUGGGAUCAGUUTT	AACUGAUCCCAGAAUGGGCTT
AM001	UAUGUGGGUGGGUGAGUCUAA	AGACUCACCCACCCACAUAUU
10.5-89	CGCGUCAUCACUGCAGAAATT	UUUCUGCAGUGAUGACGCGTT
siFOXO1	CCGCGCAAGAGCAGCUCGUTT	ACGAGCUGCUCUUGCGCGGTT
siTGFa2	CCCUGGCUGUCCUUAUCAUTT	AUGAUAAGGACAGCCAGGGTT
siIL-8	ACCACCGGAAGGAACCAUCTT	GAUGGUUCCUUCCGGUGGUTT
siGC47	AUUGUAUGCGAUCGCAGACTT	GUCUGCGAUCGCAUACAAUTT
YY1543	CUCGAUUGGAGAAGGUGUATT	UACACCUUCUCCAAUCGAGTT
AM164	UUUAACUCAUCCUGCCUCGCC	CGAGGCAGGAUGAGUUAAAUU
AM134	UCCUGGGCAUCGGGAGAGGAC	CCUCUCCCGAUGCCCAGGAUU
siGRB2	CAUGUUUCCCCGCAAUUAUTT	AUAAUUGCGGGGAAACAUGTT
10.5-531	AGGAGGAGCUUCCUACUUUTT	AAAGUAGGAAGCUCCUCCUTT
PF025	UUGGAUCGCUCUUUGAGGGAG	CCCUCAAAGAGCGAUCCAAUU
siVEGF(r)	ACCUCACCAAAGCCAGCACTT	GUGCUGGCUUUGGUGAGGUTT
YY1464	GACUAGCUUCCAGAUGGCUTT	AGCCAUCUGGAAGCUAGUCTT
IA002	AAGUUCUGUCGACAUUUGGAU	CCAAAUGUCGACAGAACUUUU
AM131	UCCGCCGGAUCUCUCGCCCUC	GGGCGAGAGAUCCGGCGGAUU
AM118	UCCUCUUCCGGUAAACCGCUU	GCGGUUUACCGGAAGAGGAUU
siGFP	CGGCAAGCUGACCCUGAAGTT	CUUCAGGGUCAGCUUGCCGTT
C10-1-37	GCAGAUGCUUUGGGCAACATT	UGUUGCCCAAAGCAUCUGCTT
AM016	AGCUAGUGACUGUCACUCGAU	CGAGUGACAGUCACUAGCUUU
siVFp97	CCGCCCCGGGGGGCGGGGATT	UCCCCGCCCCCCGGGGCGGTT
RS030	AACCACAGAGGGUUGGUUGUU	CAACCAACCCUCUGUGGUUUU
siVFp9	GCCCCAAGCCUCCUCCUUGTT	CAAGGAGGAGGCUUGGGGCTT
YY1541	GCCCUCAAGUUUUGUGAGGTT	CCUCACAAAACUUGAGGGCTT
YY1466	UUCCCUUGCCUGGAAGGAUTT	AUCCUUCCAGGCAAGGGAATT
PF026	AUAUUUCUCUUCUUCCUUCUU	GAAGGAAGAAGAGAAAUAUUU
AM132	AUCCGCCGGUCUCUCGCCCUC	GGGCGAGAGACCGGCGGAUUU
AM135	AUCCUGGGCUCGGGAGAGGAC	CCUCUCCCGAGCCCAGGAUUU
siVFp106	GGGGCGGGGACAGGCGAGCTT	GCUCGCCUGUCCCCGCCCCTT
siBcl2	GCUGCACCUGACGCCCUUCTT	GAAGGGCGUCAGGUGCAGCTT
IA004	UUGUCCUCUCUUAAGUUGCAU	GCAACUUAAGAGAGGACAAUU
Individual strand RNA oligonucleotides
	Stimulatory strand (5' to 3')	Complementary strand (5' to 3')
PolyU	UUUUUUUUUUUUUUUUUUUUU	AAAAAAAAAAAAAAAAAAAUU
siRNA9.2	AGCUUAACCUGUCCUUCAATT	UUGAAGGACAGGUUAAGCUTT
RS009	UUAUUCAAUCUUUGAUUCAUC	UGAAUCAAAGAUUGAAUAAUU
siCyan2	CCGUGUUCAUGUACGGCAATT	UUGCCGUACAUGAACACGGTT
siTSb	AAUCACUCUUUGCAGUUGGTT	CCAACUGCAAAGAGUGAUUTT
RS002	UCUCAGUUCAAUGAUAGGUUU	ACCUAUCAUUGAACUGAGAUU
4CG	UUUCGUUUUUUUUUUUUUUUU	AAAAAAAAAAAAAACGAAAUU
8GC	UUUUUUUGCUUUUUUUUUUUU	AAAAAAAAAAGCAAAAAAAUU
11GC	UUUUUUUUUUGCUUUUUUUUU	AAAAAAAGCAAAAAAAAAAUU
15GC	UUUUUUUUUUUUUUGCUUUUU	AAAGCAAAAAAAAAAAAAAUU
16-19C	UUUUUUUUUUUUUUUCCCCUU	GGGGAAAAAAAAAAAAAAAUU
4CG8GC	UUUCGUUGCUUUUUUUUUUUU	AAAAAAAAAAGCAACGAAAUU
11GC15GC	UUUUUUUUUUGCUUGCUUUUU	AAAGCAAGCAAAAAAAAAAUU
4CG11GC	UUUCGUUUUUGCUUUUUUUUU	AAAAAAAGCAAAAACGAAAUU
8GC15GC	UUUUUUUGCUUUUUGCUUUUU	AAAGCAAAAAGCAAAAAAAUU
All_GC	UUUCGUUGCUGCUUGCUUUUU	AAAGCAAGCAGCAACGAAAUU
All_GC+C	UUUCGUUGCUGCUUGCCCCUU	GGGGCAAGCAGCAACGAAAUU
G2	UGUUUUUUUUUUUUUUUUUUU	AAAAAAAAAAAAAAAAACAUU
G13	UUUUUUUUUUUUGUUUUUUUU	AAAAAACAAAAAAAAAAAAUU
G2+13	UGUUUUUUUUUUGUUUUUUUU	AAAAAACAAAAAAAAAACAUU
A78	UUUUUUAAUUUUUUUUUUUUU	AAAAAAAAAAAUUAAAAAAUU
A1819	UUUUUUUUUUUUUUUUUAAUU	UUAAAAAAAAAAAAAAAAAUU
All_A	UUUUUUAAUUUUUUUUUAAUU	UUAAAAAAAAAUUAAAAAAUU
All_G+A	UGUUUUAAUUUUGUUUUAAUU	UUAAAACAAAAUUAAAACAUU
LNA-modified single-stranded RNA oligonucleotides
	Sequence (5' to 3')
siRNA9.2_c_LNA	rUrUrG+A+ArGrG+A+CrA+G+GrUrU+A+ArGrCrUTT
RS009_c_LNA	rUrGrA+A+UrCrA+A+ArG+A+UrUrG+A+ArUrArArUrU
siCyan2_c_LNA	rUrUrG+C+CrGrU+A+CrA+U+GrArA+C+ArCrGrGTT
siTSb_c_LNA	rCrCrA+A+CrUrG+C+ArA+A+GrArG+U+GrArUrUTT
RS002_c_LNA	rArCrC+U+ArUrC+A+UrU+G+ArArC+U+GrArGrArUrU
siRNA9.2a_53LNA	+U+U+G+ArArGrGrArCrArGrGrUrUrA+A+G+C+UTT"
Different siRNA formats
	Guide strand	Passenger strand	Description
siGL4.1-1	GCUAUGGGCUGAAUACAAA dTdT	UUUGUAUUCAGCCCAUAGC dTdT	conventional siRNAs
siGL4.1-2	GCTTCAACGAGTACGACTT dTdT	AAGUCGUACUCGUUGAAGC dTdT	conventional siRNAs
siGL4.1-3	GCTACTTGATCTGCGGCTT dTdT	AAGCCGCAGAUCAAGUAGC dTdT	conventional siRNAs
siGL4.1-1 (19b)	GCUAUGGGCUGAAUACAAA	UUUGUAUUCAGCCCAUAGC	19mer blunt ends
siGL4.1-2 (19b)	GCTTCAACGAGTACGACTT	AAGUCGUACUCGUUGAAGC	19mer blunt ends
siGL4.1-3 (19b)	GCTACTTGATCTGCGGCTT	AAGCCGCAGAUCAAGUAGC	19mer blunt ends
siGL4.1-1 (19/21)	GCUAUGGGCUGAAUACAAAUU	UUUGUAUUCAGCCCAUAGC	21mer passenger /19b guide strand
siGL4.1-2 (19/21)	GCTTCAACGAGTACGACTTUU	AAGUCGUACUCGUUGAAGC	21mer passenger /19b guide strand
siGL4.1-3 (19/21)	GCTACTTGATCTGCGGCTTUU	AAGCCGCAGAUCAAGUAGC	21mer passenger /19b guide strand
siGL4.1-1 (17/19)	UAUGGGCUGAAUACAAAUU	UUUGUAUUCAGCCCAUA	19b passenger /17b guide
siGL4.1-2 (17/19)	TTCAACGAGTACGACTTUU	AAGUCGUACUCGUUGAA	19b passenger /17b guide
siGL4.1-3 (17/19)	TACTTGATCTGCGGCTTUU	AAGCCGCAGAUCAAGUA	19b passenger /17b guide
D-siGL4.1-1	GCUAUGGGCUGAAUACAAACCAUCG	CGAUGGUUUGUAUUCAGCCCAUAGCCG	dicer substrate siRNAs (bold indicate DNA nucleotides)
D-siGL4.1-2	GCUUCAACGAGUACGACUUCGUGCC	GGCACGAAGUCGUACUCGUUGAAGCCC	dicer substrate siRNAs (bold indicate DNA nucleotides)
D-siGL4.1-3	GCUACUUGAUCUGCGGCUUUCGGGT	ACCCGAAAGCCGCAGAUCAAGUAGCCC	dicer substrate siRNAs (bold indicate DNA nucleotides)
siGL4.1-1 (25b)	GCGCUAUGGGCUGAAUACAAACCAU		25mer blunt siRNA
siGL4.1-2 (25b)	CGGCUUCAACGAGUACGACUUCGUG		25mer blunt siRNA
siGL4.1-3 (25b)	GGGCUACUUGAUCUGCGGCUUUCGG		25mer blunt siRNA
siGL4.1-1 (29b -hairp)	CGCUAUGGGCUGAAUACAAACCAUCGGAUCCAAAUCCGAUGGUUUGUAUUCAGCCCAUAGCG		29mer RNA hairpin
siGL4.2-1 (29b-hairp)	GGCUUCAACGAGUACGACUUCGUGCCCGACCAAGGCUUCAACGAGUACGACUUCGUGCCCGA		29mer RNA hairpin
siGL4.3-1 (29b-hairp)	GGCUACUUGAUCUGCGGCUUUCGGGUCGUCCAAGGCUACUUGAUCUGCGGCUUUCGGGUCGU		29mer RNA hairpin
siGL4.1-1 (29b+3'oh)	CGCUAUGGGCUGAAUACAAACCAUCGGAUCCAAAUCCGAUGGUUUGUAUUCAGCCCAUAGCGCU		29mer RNA hairpin
siGL4.1-2 (29b+3'oh)	GGCUUCAACGAGUACGACUUCGUGCCCGACCAAGGCUUCAACGAGUACGACUUCGUGCCCGAGG		29mer RNA hairpin
siGL4.1-3 (29b+3'oh)	GGCUACUUGAUCUGCGGCUUUCGGGUCGUCCAAGGCUACUUGAUCUGCGGCUUUCGGGUCGUCA		29mer RNA hairpin + 3'oh
